# Supplementary material for: Acute kidney injury in critically ill cancer patients is associated with mortality: A retrospective analysis
Source: PLoS One. 2020 May 21;15(5):e0232370. doi: 10.1371/journal.pone.0232370 (PMC7241809; doi:10.1371/journal.pone.0232370)
Supplement: S1 Data — (XLSX) [file pone.0232370.s001.xlsx]

## Sheet: 22.03.20
ID (n=429)	SCr	>1 ICU adm (yes=1, no =0)	Overall number of admissions	AKI (0=never, 1=on adm, 2=during stay)	AKI on adm (0=no AKI on admission, 1=AKI1 on adm, 2=AKI2onadm, 3=AKI3 on admission)	severe AKI (0=no AKI 2/3, 1= AKI2/3 on adm, 2= AKI2/3 dur stay	AKI (0= never, 1= on adm/dur)	NO AKI	AKI on admission	AKI 1 on A.	AKI 2 on A.	AKI 3 on A.	AKI during stay	AKI 1 during stay	AKI 2 during stay	AKI 3 during stay	RRT ( 0= never, 1 = start from the adm, 2= start during adm	RRT at A.	RRT during stay	Cancer type (0= solid, 1=haematological malignancy)	Solid Tumors	HM	Survived ICU?	Died in ICU?	Survived 28 days?	Died before 28 days?	Survived 6 months?	Survived 12 months?	Withdrawn of the therapy?	ICU LOS	Male gender	Age at Adm.	Oncology diagnosis	Head/Neck	Lung	Mesothelioma	Renal	Bladder	Prostate	Colorectal	Oesophagus	Breast	Ovarian	Genitourinary (incl kidney)	Other	Metastases	Myeloma	Leukaemia	Lymphoma
1	47	0	1	0	0	0	0	1	0	0	0	0	0	0	0	0	0	0	0	0	1	0	1	0	1	0	1	0		4	1	56	Lung	0	1	0	0	0	0	0	0	0	0	0	0	0
2	138	0	1	1	3	1	1	0	1	0	0	1	0	0	0	0	1	1	1	1	0	1	0	1	0	1	0	0		10	1	64	Myeloma														1	0	0
3	158	0	1	1	3	1	1	0	1	0	0	1	0	0	0	0	2	0	1	1	0	1	0	1	0	1	0	0		13	0	58	Follicular lymphoma														0	0	1
4	80	0	1	1	2	1	1	0	1	0	1	0	0	0	0	0	0	0	0	0	1	0	1	0	1	0	0	0		2	0	51	Lung	0	1	0	0	0	0	0	0	0	0	0	0	1
5	89	0	1	0	0	0	0	1	0	0	0	0	0	0	0	0	0	0	0	0	1	0	1	0	1	0	1	1		2	1	70	Lung	0	1	0	0	0	0	0	0	0	0	0	0	0
6	169	0	1	1	2	1	1	0	1	0	1	0	0	0	0	0	2	0	1	1	0	1	0	1	0	1	0	0		5	1	57	AML														0	1	0
7	98	0	1	1	1	0	1	0	1	1	0	0	0	0	0	0	0	0	0	1	0	1	0	1	0	1	0	0		25	1	72	Hodgkin's lymphoma														0	0	1
8	77	0	1	0	0	0	0	1	0	0	0	0	0	0	0	0	0	0	0	0	1	0	1	0	1	0	1	1		2	1	67	Lung	0	1	0	0	0	0	0	0	0	0	0	0	0
9	381	0	1	1	3	1	1	0	1	0	0	1	0	0	0	0	1	1	1	0	1	0	1	0	1	0	1	1		6	1	46	Other (Renal)	0	0	0	1	0	0	0	0	0	0	1	0	1
10	111	0	1	1	1	0	1	0	1	1	0	0	0	0	0	0	0	0	0	0	1	0	1	0	1	0				4	1	85	Lung	0	1	0	0	0	0	0	0	0	0	0	0	0
11	73	1	3	0	0	0	0	1	0	0	0	0	0	0	0	0	0	0	0	0	1	0	1	0	1	0	1	0		5	0	84	Head/Neck	1	0	0	0	0	0	0	0	0	0	0	0	0
12	51	1	2	0	0	0	0	1	0	0	0	0	0	0	0	0	0	0	0	0	1	0	1	0	1	0	0	0		2	1	67	Oesoph SCC	0	0	0	0	0	0	0	1	0	0	0	0	0
13	290	0	1	1	3	1	1	0	1	0	0	1	0	0	0	0	1	1	1	0	1	0	1	0	1	0	0	0		2	0	55	Other (cervical)	0	0	0	0	0	0	0	0	0	0	0	1	1
14	74	0	1	2	0	0	1	0	0	0	0	0	1	1	0	0	0	0	0	0	1	0	0	1	0	1	0	0	1	12	0	75	Breast	0	0	0	0	0	0	0	0	1	0	0	0	1
15	49	1	2	0	0	0	0	1	0	0	0	0	0	0	0	0	0	0	0	0	1	0	1	0	1	0	1	1		1	0	73	Lung	0	1	0	0	0	0	0	0	0	0	0	0	0
16	38	0	1	0	0	0	0	1	0	0	0	0	0	0	0	0	0	0	0	0	1	0	0	1	0	1	0	0	1	1	0	68	Lung	0	1	0	0	0	0	0	0	0	0	0	0	0
17	245	0	1	0	0	0	0	1	0	0	0	0	0	0	0	0	0	0	0	1	0	1	1	0	1	0	1	0		3	0	80	B-lymphoma														0	0	1
18	191	0	1	1	2	1	1	0	1	0	1	0	0	0	0	0	0	0	0	1	0	1	0	1	0	1	0	0		19	1	58	Lymphoma														0	0	1
19	68	0	1	1	1	0	1	0	1	1	0	0	0	0	0	0	0	0	0	0	1	0	0	1	0	1	0	0		7	0	43	Breast Ca	0	0	0	0	0	0	0	0	1	0	0	0	1
20	96	1	2	1	3	1	1	0	1	0	0	1	0	0	0	0	0	0	0	0	1	0	1	0	1	0	0	0		5	1	55	Lung	0	1	0	0	0	0	0	0	0	0	0	0	1
21	27	1	2	0	0	0	0	1	0	0	0	0	0	0	0	0	0	0	0	0	1	0	1	0	1	0	0	0		32	0	55	MaxFax	1	0	0	0	0	0	0	0	0	0	0	0	0
22	46	0	1	2	0	2	1	0	0	0	0	0	1	0	0	1	2	0	1	0	1	0	0	1	0	1	0	0		3	1	27	Testicular Seminoma	0	0	0	0	0	0	0	0	0	0	1	0	0
23	125	0	1	1	2	1	1	0	1	0	1	0	0	0	0	0	0	0	0	0	1	0	1	0	1	0	1	1		2	0	47	Breast Ca + Lung Ca	0	1	0	0	0	0	0	0	1	0	0	0
24	315	0	1	1	3	1	1	0	1	0	0	1	0	0	0	0	2	0	1	0	1	0	0	1	0	1	0	0	1	3	1	75	Colorectal	0	0	0	0	0	0	1	0	0	0	0	0	0
25	45	0	1	0	0	0	0	1	0	0	0	0	0	0	0	0	0	0	0	0	1	0	1	0	1	0	0	0		1	0	60	Lung	0	1	0	0	0	0	0	0	0	0	0	0	1
26	70	0	1	1	1	0	1	0	1	1	0	0	0	0	0	0	0	0	0	0	1	0	1	0	0	1	0	0		6	0	61	Lung	0	1	0	0	0	0	0	0	0	0	0	0	1
27	101	0	1	0	0	0	0	1	0	0	0	0	0	0	0	0	0	0	0	1	0	1	1	0	1	0	1	1		4	1	59	Myeloma														1	0	0
28	89	0	1	1	1	0	1	0	1	1	0	0	0	0	0	0	0	0	0	0	1	0	1	0	1	0	1	0		9	0	79	Colorectal	0	0	0	0	0	0	1	0	0	0	0	0	0
29	116	1	3	1	1	0	1	0	1	1	0	0	0	0	0	0	0	0	0	1	0	1	1	0	1	0	1	1		8	1	62	CLL														0	1	0
30	305	1	3	1	3	1	1	0	1	0	0	1	0	0	0	0	1	1	1	0	1	0	1	0	1	0	0	0		20	1	81	Bladder	0	0	0	0	1	0	0	0	0	0	1	0	0
31	73	0	1	0	0	0	0	1	0	0	0	0	0	0	0	0	0	0	0	0	1	0	0	1	0	1	0	0	1	1	1	62	Lung	0	1	0	0	0	0	0	0	0	0	0	0	1
32	887	0	1	1	3	1	1	0	1	0	0	1	0	0	0	0	1	1	1	0	1	0	0	1	0	1	0	0	1	5	0	48	Haemangioblastoma	0	0	0	0	0	0	0	0	0	0	0	1	1
33	373	0	1	1	3	1	1	0	1	0	0	1	0	0	0	0	1	1	1	0	1	0	1	0	1	0	0	0		4	1	79	Bladder Ca	0	0	0	0	1	0	0	0	0	0	1	0
34	141	0	1	1	2	1	1	0	1	0	1	0	0	0	0	0	0	0	0	1	0	1	1	0	1	0	1	1		8	0	20	Lymphoma														0	0	1
35	56	0	1	0	0	0	0	1	0	0	0	0	0	0	0	0	0	0	0	0	1	0	1	0	0	1	0	0		3	0	47	Cervical Ca	0	0	0	0	0	0	0	0	0	0	0	1	1
36	134	0	1	1	3	1	1	0	1	0	0	1	0	0	0	0	1	1	1	0	1	0	0	1	0	1	0	0		5	0	61	Ovarian Ca	0	0	0	0	0	0	0	0	0	1	0	0	0
37	109	1	5	1	3	1	1	0	1	0	0	1	0	0	0	0	1	1	1	1	0	1	1	0	1	0	1	1		10	1	18	T-ALL														0	1	0
38	286	0	1	1	3	1	1	0	1	0	0	1	0	0	0	0	0	0	0	0	1	0	1	0	1	0	1	1		3	0	56	Colorectal	0	0	0	0	0	0	1	0	0	0	0	0	0
39	342	1	2	1	3	1	1	0	1	0	0	1	0	0	0	0	0	0	0	0	1	0	1	0	1	0	1	1		7	1	36	Wilms tumor	0	0	0	1	0	0	0	0	0	0	1	0
40	66	0	1	1	1	0	1	0	1	1	0	0	0	0	0	0	0	0	0	0	1	0	1	0	1	0	1	1		2	1	56	MaxFax	1	0	0	0	0	0	0	0	0	0	0	0	0
41	147	0	1	1	1	0	1	0	1	1	0	0	0	0	0	0	0	0	0	0	1	0	1	0	1	0	1	1		3	1	45	Rectal Ca	0	0	0	0	0	0	1	0	0	0	0	0
42	321	0	1	1	3	1	1	0	1	0	0	1	0	0	0	0	1	1	1	0	1	0	1	0	0	1	0	0		4	1	65	Prostate	0	0	0	0	0	1	0	0	0	0	1	0	1
43	38	0	1	0	0	0	0	1	0	0	0	0	0	0	0	0	0	0	0	0	1	0	1	0	1	0	0	0		7	0	66	Head/Neck	1	0	0	0	0	0	0	0	0	0	0	0	0
44	242	0	1	1	2	1	1	0	1	0	1	0	0	0	0	0	2	0	1	0	1	0	1	0	1	0	0	0		10	1	72	Bladder	0	0	0	0	1	0	0	0	0	0	1	0	0
45	139	0	1	1	1	0	1	0	1	1	0	0	0	0	0	0	2	0	1	0	1	0	0	1	0	1	0	0	1	12	0	62	Other (Renal Cell)	0	0	0	1	0	0	0	0	0	0	1	0	1
46	53	0	1	2	0	0	1	0	0	0	0	0	1	1	0	0	0	0	0	1	0	1	1	0	1	0	0	0		23	1	59	DLBCL														0	0	1
48	130	0	1	1	3	1	1	0	1	0	0	1	0	0	0	0	1	1	1	0	1	0	1	0	0	1	0	0		5	0	70	Biliairy tract	0	0	0	0	0	0	0	0	0	0	0	1	1
49	48	1	2	1	1	0	1	0	1	1	0	0	0	0	0	0	0	0	0	0	1	0	1	0	1	0	0	0		2	0	61	Oesophagal Ca	0	0	0	0	0	0	0	1	0	0	0	0	0
50	1019	0	1	1	3	1	1	0	1	0	0	1	0	0	0	0	0	0	0	0	1	0	1	0	1	0	0	0		4	0	57	Cervix	0	0	0	0	0	0	0	0	0	0	0	1	1
51	109	0	1	2	0	2	1	0	0	0	0	0	1	0	0	1	0	0	0	0	1	0	0	1	0	1	0	0	1	5	1	40	Lung	0	1	0	0	0	0	0	0	0	0	0	0	1
52	122	0	1	1	1	0	1	0	1	1	0	0	0	0	0	0	0	0	0	1	0	1	1	0	0	1	0	0		7	1	68	Small lymphocytic lymphoma														0	0	1
53	56	0	1	2	0	0	1	0	0	0	0	0	1	1	0	0	0	0	0	0	1	0	1	0	1	0	1	1		9	0	76	Lung	0	1	0	0	0	0	0	0	0	0	0	0	0
54	968	0	1	1	3	1	1	0	1	0	0	1	0	0	0	0	1	1	1	1	0	1	0	1	0	1	0	0		8	1	65	Lymphoma														0	0	1
55	427	0	1	1	3	1	1	0	1	0	0	1	0	0	0	0	1	1	1	0	1	0	1	0	1	0	1	1		5	0	69	Lung	0	1	0	0	0	0	0	0	0	0	0	0	0
56	172	0	1	1	1	0	1	0	1	1	0	0	0	0	0	0	0	0	0	0	1	0	1	0	1	0	1	1		3	1	73	Bladder	0	0	0	0	1	0	0	0	0	0	1	0	0
57	107	0	1	0	0	0	0	1	0	0	0	0	0	0	0	0	0	0	0	0	1	0	1	0	1	0	1	0		1	1	82	MaxFax	1	0	0	0	0	0	0	0	0	0	0	0	0
58	403	0	1	1	3	1	1	0	1	0	0	1	0	0	0	0	1	1	1	1	0	1	1	0	1	0	1	1		7	0	65	Myeloma														1	0	0
59	56	0	1	0	0	0	0	1	0	0	0	0	0	0	0	0	0	0	0	0	1	0	1	0	1	0	0	0		2	1	26	Other (Non-seminomitous germ cell)	0	0	0	0	0	0	0	0	0	0	0	1	0
60	105	1	5	0	0	0	0	1	0	0	0	0	0	0	0	0	0	0	0	0	1	0	1	0	1	0	1	0		2	0	59	Head/Neck	1	0	0	0	0	0	0	0	0	0	0	0	0
61	55	0	1	0	0	0	0	1	0	0	0	0	0	0	0	0	0	0	0	0	1	0	1	0	1	0	0	0		2	0	64	Lung	0	1	0	0	0	0	0	0	0	0	0	0	0
62	85	0	1	1	1	0	1	0	1	1	0	0	0	0	0	0	0	0	0	0	1	0	0	1	0	1	0	0	1	11	1	65	Lung	0	1	0	0	0	0	0	0	0	0	0	0	0
63	230	0	1	1	3	1	1	0	1	0	0	1	0	0	0	0	0	0	0	0	1	0	0	1	0	1	0	0		4	0	49	Ca Tongue	1	0	0	0	0	0	0	0	0	0	0	0	0
64	73	0	1	0	0	0	0	1	0	0	0	0	0	0	0	0	0	0	0	0	1	0	1	0	1	0	0	0		2	0	52	Ca Breast	0	0	0	0	0	0	0	0	1	0	0	0	0
65	48	0	1	0	0	0	0	1	0	0	0	0	0	0	0	0	0	0	0	0	1	0	1	0	1	0	1	1		3	1	81	Lung	0	1	0	0	0	0	0	0	0	0	0	0	0
66	69	0	1	0	0	0	0	1	0	0	0	0	0	0	0	0	0	0	0	0	1	0	1	0	1	0	1	1		4	1	66	Other (Renal Cell)	0	0	0	1	0	0	0	0	0	0	1	0	1
67	82	0	1	2	0	0	1	0	0	0	0	0	1	1	0	0	0	0	0	0	1	0	1	0	1	0	1	1		19	1	56	MaxFax	1	0	0	0	0	0	0	0	0	0	0	0	0
68	280	0	1	1	3	1	1	0	1	0	0	1	0	0	0	0	1	1	1	1	0	1	0	1	0	1	0	0		3	1	57	CLL														0	1	0
69	186	0	1	1	3	1	1	0	1	0	0	1	0	0	0	0	1	1	1	0	1	0	0	1	0	1	0	0	1	21	1	76	Lung	0	1	0	0	0	0	0	0	0	0	0	0	0
70	364	0	1	1	3	1	1	0	1	0	0	1	0	0	0	0	0	0	0	0	1	0	1	0	1	0	1	1		2	1	63	Other (Urethra)	0	0	0	0	0	0	0	0	0	0	1	0	0
71	50	0	1	0	0	0	0	1	0	0	0	0	0	0	0	0	0	0	0	0	1	0	1	0	1	0	1	1		2	0	46	Head/Neck	1	0	0	0	0	0	0	0	0	0	0	0	0
72	104	0	1	1	1	0	1	0	1	1	0	0	0	0	0	0	0	0	0	1	0	1	1	0	1	0	1	1		4	0	50	Follicular lymphoma														0	0	1
73	44	0	1	0	0	0	0	1	0	0	0	0	0	0	0	0	0	0	0	0	1	0	1	0	1	0	1	1		30	0	54	Breast	0	0	0	0	0	0	0	0	1	0	0	0	1
74	42	0	1	0	0	0	0	1	0	0	0	0	0	0	0	0	0	0	0	0	1	0	1	0	1	0	0	0		2	0	59	Breast	0	0	0	0	0	0	0	0	1	0	0	0	0
75	96	0	1	1	2	1	1	0	1	0	1	0	0	0	0	0	0	0	0	0	1	0	0	1	0	1	0	0	1	15	0	80	Colon	0	0	0	0	0	0	1	0	0	0	0	0	0
76	57	0	1	0	0	0	0	1	0	0	0	0	0	0	0	0	0	0	0	0	1	0	1	0	1	0	1	1		3	1	76	Lung	0	1	0	0	0	0	0	0	0	0	0	0	0
77	55	0	1	0	0	0	0	1	0	0	0	0	0	0	0	0	0	0	0	0	1	0	1	0	1	0	1	1		2	0	58	Colorectal	0	0	0	0	0	0	1	0	0	0	0	0	1
78	209	1	2	1	3	1	1	0	1	0	0	1	0	0	0	0	0	0	0	1	0	1	1	0	0	1	0	0		2	1	31	ATLL														0	0	1
79	639	0	1	1	3	1	1	0	1	0	0	1	0	0	0	0	2	0	1	0	1	0	1	0	1	0	0	0		9	0	61	Breast Ca	0	0	0	0	0	0	0	0	1	0	0	0	1
80	55	1	2	0	0	0	0	1	0	0	0	0	0	0	0	0	0	0	0	1	0	1	1	0	1	0	1	0		4	0	21	AML														0	1	0
81	145	0	1	1	1	0	1	0	1	1	0	0	0	0	0	0	0	0	0	0	1	0	0	1	0	1	0	0	1	7	1	76	Other (Neuroendocrine)	0	0	0	0	0	0	0	0	0	0	0	1	1
82	252	0	1	1	3	1	1	0	1	0	0	1	0	0	0	0	0	0	0	1	0	1	0	1	0	1	0	0		2	0	66	AML														0	1	0
83	83	0	1	0	0	0	0	1	0	0	0	0	0	0	0	0	0	0	0	1	0	1	1	0	1	0	1	1		4	1	63	Myeloma														1	0	0
84	244	0	1	1	1	0	1	0	1	1	0	0	0	0	0	0	0	0	0	0	1	0	1	0	1	0	1	1		3	1	73	Renal	0	0	0	1	0	0	0	0	0	0	1	0	0
85	77	0	1	0	0	0	0	1	0	0	0	0	0	0	0	0	0	0	0	1	0	1	1	0	1	0	1	1		4	1	29	Hodgkin's lymphoma														0	0	1
86	109	1	2	1	2	1	1	0	1	0	1	0	0	0	0	0	0	0	0	0	1	0	1	0	1	0	1	1		4	0	61	Ca larynx	1	0	0	0	0	0	0	0	0	0	0	0
87	148	0	1	1	1	0	1	0	1	1	0	0	0	0	0	0	2	0	1	0	1	0	0	1	0	1	0	0	0	3	1	79	Lung	0	1	0	0	0	0	0	0	0	0	0	0	0
88	109	0	1	0	0	0	0	1	0	0	0	0	0	0	0	0	0	0	0	0	1	0	1	0	1	0	1	1		13	1	83	Lung	0	1	0	0	0	0	0	0	0	0	0	0	0
89	61	0	1	0	0	0	0	1	0	0	0	0	0	0	0	0	0	0	0	0	1	0	0	1	0	1	0	0	1	4	0	67	Bladder	0	0	0	0	1	0	0	0	0	0	1	0	1
90	41	0	1	0	0	0	0	1	0	0	0	0	0	0	0	0	0	0	0	0	1	0	0	1	0	1	0	0		2	0	39	Breast Ca	0	0	0	0	0	0	0	0	1	0	0	0	1
91	46	0	1	0	0	0	0	1	0	0	0	0	0	0	0	0	0	0	0	0	1	0	1	0	1	0	1	1		7	0	65	Head/Neck	1	0	0	0	0	0	0	0	0	0	0	0	0
92	159	0	1	1	2	1	1	0	1	0	1	0	0	0	0	0	0	0	0	0	1	0	1	0	1	0	1	1		15	0	40	Astrocytoma	0	0	0	0	0	0	0	0	0	0	0	1	0
93	115	0	1	1	1	0	1	0	1	1	0	0	0	0	0	0	0	0	0	1	0	1	1	0	1	0	1	1		4	0	60	DLBCL														0	0	1
94	513	0	1	1	3	1	1	0	1	0	0	1	0	0	0	0	1	1	1	0	1	0	1	0	0	1	0	0		5	0	46	Lung	0	1	0	0	0	0	0	0	0	0	0	0	1
95	480	0	1	1	3	1	1	0	1	0	0	1	0	0	0	0	0	0	0	1	0	1	1	0	1	0	1	1		4	0	60	Myeloma														1	0	0
96	126	1	2	0	0	0	0	1	0	0	0	0	0	0	0	0	0	0	0	1	0	1	1	0	1	0	1	0		3	1	68	CLL														0	1	0
97	60	0	1	1	1	0	1	0	1	1	0	0	0	0	0	0	0	0	0	1	0	1	0	1	0	1	0	0		2	1	36	T-ALL														0	1	0
98	70	0	1	1	1	0	1	0	1	1	0	0	0	0	0	0	0	0	0	0	1	0	0	1	0	1	0	0	1	4	1	45	Oesophagus	0	0	0	0	0	0	0	1	0	0	0	0	0
99	98	0	1	2	0	0	1	0	0	0	0	0	1	1	0	0	0	0	0	0	1	0	1	0	1	0	1	1		14	0	59	Breast Ca	0	0	0	0	0	0	0	0	1	0	0	0	0
100	52	0	1	0	0	0	0	1	0	0	0	0	0	0	0	0	0	0	0	0	1	0	1	0	1	0	0	0		3	1	52	Oesophagus	0	0	0	0	0	0	0	1	0	0	0	0	0
101	112	1	2	1	1	0	1	0	1	1	0	0	0	0	0	0	0	0	0	0	1	0	1	0	1	0	1	1		13	1	71	Lung	0	1	0	0	0	0	0	0	0	0	0	0	0
102	587	1	2	1	3	1	1	0	1	0	0	1	0	0	0	0	0	0	0	1	0	1	1	0	0	1	0	0		2	1	50	Promyelotic leukaemia														0	1	0
103	67	0	1	0	0	0	0	1	0	0	0	0	0	0	0	0	0	0	0	0	1	0	1	0	1	0	1	1		2	1	65	Lung	0	1	0	0	0	0	0	0	0	0	0	0	0
104	235	0	1	2	0	2	1	0	0	0	0	0	1	0	0	1	0	0	0	0	1	0	0	1	0	1	0	0		4	0	56	Neuroendocrine Ca	0	0	0	0	0	0	0	0	0	0	0	1
105	275	1	4	0	0	0	0	1	0	0	0	0	0	0	0	0	0	0	0	1	0	1	1	0	1	0	0	0		3	1	62	Lymphoma														0	0	1
106	61	0	1	1	1	0	1	0	1	1	0	0	0	0	0	0	0	0	0	0	1	0	1	0	1	0	1	1		7	0	51	Breast Ca	0	0	0	0	0	0	0	0	1	0	0	0	1
107	135	0	1	2	0	2	1	0	0	0	0	0	1	0	0	1	2	0	1	0	1	0	0	1	0	1	0	0	1	10	1	59	Lung	0	1	0	0	0	0	0	0	0	0	0	0	1
108	234	0	1	1	2	1	1	0	1	0	1	0	0	0	0	0	0	0	0	0	1	0	0	1	0	1	0	0	1	3	0	75	Oesophagus	0	0	0	0	0	0	0	1	0	0	0	0	1
109	90	0	1	1	1	0	1	0	1	1	0	0	0	0	0	0	0	0	0	1	0	1	1	0	1	0	0	0		3	0	64	Lymphoma														0	0	1
110	122	0	1	1	1	0	1	0	1	1	0	0	0	0	0	0	0	0	0	0	1	0	1	0	1	0	0	0		6	1	82	Head/Neck	1	0	0	0	0	0	0	0	0	0	0	0	0
111	160	0	1	1	3	1	1	0	1	0	0	1	0	0	0	0	0	0	0	1	0	1	0	1	0	1	0	0		26	0	38	Castlemans lymphoma														0	0	1
112	60	1	2	0	0	0	0	1	0	0	0	0	0	0	0	0	0	0	0	1	0	1	1	0	0	1	0	0		14	0	69	Lymphoma														0	0	1
113	74	1	3	0	0	0	0	1	0	0	0	0	0	0	0	0	0	0	0	1	0	1	1	0	0	1	0	0		3	0	75	NH Lymphoma														0	0	1
114	114	0	1	1	2	1	1	0	1	0	1	0	0	0	0	0	0	0	0	0	1	0	1	0	1	0	0	0		3	1	51	Gliosarcoma Brain	0	0	0	0	0	0	0	0	0	0	0	1	0
115	92	0	1	0	0	0	0	1	0	0	0	0	0	0	0	0	0	0	0	0	1	0	1	0	1	0	0	0		3	0	58	Breast	0	0	0	0	0	0	0	0	1	0	0	0	1
116	84	0	1	0	0	0	0	1	0	0	0	0	0	0	0	0	0	0	0	0	1	0	1	0	1	0	1	1		2	1	60	Head/Neck	1	0	0	0	0	0	0	0	0	0	0	0	0
117	110	0	1	0	0	0	0	1	0	0	0	0	0	0	0	0	0	0	0	0	1	0	1	0	1	0	1	1		5	1	73	Renal	0	0	0	1	0	0	0	0	0	0	1	0	1
118	71	0	1	1	1	0	1	0	1	1	0	0	0	0	0	0	0	0	0	0	1	0	1	0	0	1	0	0		1	0	66	Endometrial	0	0	0	0	0	0	0	0	0	0	0	1	1
119	202	0	1	1	1	0	1	0	1	1	0	0	0	0	0	0	0	0	0	1	0	1	0	1	0	1	0	0		2	1	67	Mantle cell Lymphoma														0	0	1
120	189	0	1	1	3	1	1	0	1	0	0	1	0	0	0	0	0	0	0	0	1	0	0	1	0	1	0	0	1	4	0	74	Lung	0	1	0	0	0	0	0	0	0	0	0	0	0
121	48	0	1	0	0	0	0	1	0	0	0	0	0	0	0	0	0	0	0	0	1	0	1	0	1	0	0	0		1	0	65	Oesophagus	0	0	0	0	0	0	0	1	0	0	0	0	1
122	298	0	1	1	3	1	1	0	1	0	0	1	0	0	0	0	1	1	1	1	0	1	0	1	0	1	0	0		2	0	67	Myeloma														1	0	0
123	89	0	1	1	3	1	1	0	1	0	0	1	0	0	0	0	0	0	0	0	1	0	0	1	0	1	0	0	1	7	1	60	Lung	0	1	0	0	0	0	0	0	0	0	0	0	1
124	591	0	1	1	3	1	1	0	1	0	0	1	0	0	0	0	1	1	1	1	0	1	0	1	0	1	0	0		2	1	72	Myeloma														1	0	0
125	305	0	1	1	3	1	1	0	1	0	0	1	0	0	0	0	0	0	0	1	0	1	1	0	1	0	1	1		2	1	42	Myeloma														1	0	0
126	184	0	1	1	1	0	1	0	1	1	0	0	0	0	0	0	2	0	1	1	0	1	0	1	0	1	0	0		9	1	24	AML ( and Granul Sarcoma)														0	1	0
127	250	0	1	1	2	1	1	0	1	0	1	0	0	0	0	0	0	0	0	0	1	0	0	1	0	1	0	0		3	1	55	Adenoca Lung	0	1	0	0	0	0	0	0	0	0	0	0
128	136	0	1	1	3	1	1	0	1	0	0	1	0	0	0	0	0	0	0	1	0	1	0	1	0	1	0	0		12	1	24	T-ALL														0	1	0
129	64	0	1	0	0	0	0	1	0	0	0	0	0	0	0	0	0	0	0	0	1	0	1	0	1	0	0	0		2	1	37	Brain	0	0	0	0	0	0	0	0	0	0	0	1	0
130	160	1	2	1	1	0	1	0	1	1	0	0	0	0	0	0	0	0	0	1	0	1	1	0	0	1	0	0		5	0	49	myeloma														1	0	0
131	178	0	1	1	2	1	1	0	1	0	1	0	0	0	0	0	0	0	0	1	0	1	1	0	1	0	0	0		3	1	34	Hodgkins lymphoma														0	0	1
132	87	0	1	0	0	0	0	1	0	0	0	0	0	0	0	0	0	0	0	0	1	0	1	0	1	0	1	1		5	1	62	Glioblastoma	0	0	0	0	0	0	0	0	0	0	0	1	0
133	213	0	1	2	0	2	1	0	0	0	0	0	1	0	0	1	0	0	0	1	0	1	1	0	0	1	0	0		3	0	57	APML														0	1	0
134	87	0	1	2	0	2	1	0	0	0	0	0	1	0	1	0	0	0	0	1	0	1	0	1	1	0	0	0		54	0	27	AML														0	1	0
135	120	1	2	1	1	0	1	0	1	1	0	0	0	0	0	0	0	0	0	1	0	1	1	0	1	0	1	1		3	0	42	AML														0	1	0
136	68	1	3	0	0	0	0	1	0	0	0	0	0	0	0	0	0	0	0	0	1	0	1	0	1	0	1	1		11	1	68	Oesophagus	0	0	0	0	0	0	0	1	0	0	0	0	0
137	46	0	1	0	0	0	0	1	0	0	0	0	0	0	0	0	0	0	0	0	1	0	1	0	0	1	0	0		5	0	69	Oesoph Ca	0	0	0	0	0	0	0	1	0	0	0	0	0
138	275	0	1	1	3	1	1	0	1	0	0	1	0	0	0	0	1	1	0	1	0	1	0	1	0	1	0	0		2	0	77	AML														0	1	0
139	67	1	2	1	2	1	1	0	1	0	1	0	0	0	0	0	0	0	0	0	1	0	1	0	1	0	0	0		2	0	47	Breast	0	0	0	0	0	0	0	0	1	0	0	0	1
140	47	0	1	0	0	0	0	1	0	0	0	0	0	0	0	0	0	0	0	0	1	0	1	0	1	0	0	0		10	1	46	Oropharynx	1	0	0	0	0	0	0	0	0	0	0	0	0
141	372	0	1	1	3	1	1	0	1	0	0	1	0	0	0	0	0	0	0	0	1	0	1	0	1	0	1	1		8	1	30	Other (Testicular)	0	0	0	0	0	0	0	0	0	0	1	0	1
142	46	0	1	0	0	0	0	1	0	0	0	0	0	0	0	0	0	0	0	0	1	0	0	1	0	1	0	0		3	0	35	Breast CA	0	0	0	0	0	0	0	0	1	0	0	0	1
143	90	0	1	1	1	0	1	0	1	1	0	0	0	0	0	0	0	0	0	1	0	1	1	0	1	0	1	0		5	1	42	Burkitt lymphoma														0	0	1
144	111	0	1	1	1	0	1	0	1	1	0	0	0	0	0	0	0	0	0	1	0	1	1	0	1	0	1	1		3	1	54	Leukaemia														0	1	0
145	96	0	1	0	0	0	0	1	0	0	0	0	0	0	0	0	0	0	0	1	0	1	1	0	1	0	1	1		5	1	30	Leukaemia														0	1	0
146	42	1	2	1	2	1	1	0	1	0	1	0	0	0	0	0	0	0	0	1	0	1	1	0	1	0	1	1		3	1	38	Burkitts-type lymph														0	0	1
147	105	1	2	1	1	0	1	0	1	1	0	0	0	0	0	0	0	0	0	0	1	0	1	0	1	0	1	0		7	1	48	MaxFax	1	0	0	0	0	0	0	0	0	0	0	0	0
148	119	0	1	0	0	0	0	1	0	0	0	0	0	0	0	0	0	0	0	0	1	0	1	0	0	1	0	0		2	1	58	Lung	0	1	0	0	0	0	0	0	0	0	0	0	1
149	138	0	1	1	2	1	1	0	1	0	1	0	0	0	0	0	0	0	0	1	0	1	1	0	1	0	1	1		2	1	31	ALL														0	1	0
150	117	0	1	1	1	0	1	0	1	1	0	0	0	0	0	0	2	0	1	0	1	0	0	1	0	1	0	0	0	4	0	68	Breast	0	0	0	0	0	0	0	0	1	0	0	0	1
151	72	0	1	2	0	2	1	0	0	0	0	0	1	0	1	0	0	0	0	1	0	1	0	1	0	1	0	0		23	0	74	B-cell lymphoma														0	0	1
152	66	1	2	0	0	0	0	1	0	0	0	0	0	0	0	0	0	0	0	0	1	0	1	0	1	0	1	1		3	1	57	MaxFax	1	0	0	0	0	0	0	0	0	0	0	0	0
153	74	0	1	1	1	0	1	0	1	1	0	0	0	0	0	0	0	0	0	0	1	0	0	1	0	1	0	0		13	1	28	Brainstem glioma	0	0	0	0	0	0	0	0	0	0	0	1	0
154	70	0	1	1	2	1	1	0	1	0	1	0	0	0	0	0	2	0	1	1	0	1	0	1	0	1	0	0		9	0	59	ALL														0	1	0
155	91	0	1	1	2	1	1	0	1	0	1	0	0	0	0	0	0	0	0	0	1	0	1	0	0	1	0	0		17	1	67	Head/Neck	1	0	0	0	0	0	0	0	0	0	0	0	0
156	35	1	2	0	0	0	0	1	0	0	0	0	0	0	0	0	0	0	0	0	1	0	1	0	1	0	0	0		23	0	69	Thyroid	0	0	0	0	0	0	0	0	0	0	0	1	1
157	47	0	1	0	0	0	0	1	0	0	0	0	0	0	0	0	0	0	0	0	1	0	1	0	1	0	1	0		1	0	45	Breast	0	0	0	0	0	0	0	0	1	0	0	0	1
158	41	0	1	0	0	0	0	1	0	0	0	0	0	0	0	0	0	0	0	0	1	0	1	0	1	0	1	1		4	0	19	Vascular Malignancy	0	0	0	0	0	0	0	0	0	0	0	1	0
159	140	0	1	1	1	0	1	0	1	1	0	0	0	0	0	0	0	0	0	0	1	0	0	1	0	1	0	0		2	1	56	Mesothelioma	0	0	1	0	0	0	0	0	0	0	0	0	0
160	104	1	5	1	1	0	1	0	1	1	0	0	0	0	0	0	0	0	0	1	0	1	1	0	1	0	0	0		2	1	43	Lymphoblastic lymphoma														0	0	1
161	45	0	1	1	1	0	1	0	1	1	0	0	0	0	0	0	0	0	0	0	1	0	0	1	0	1	0	0		9	1	59	Ca testes	0	0	0	0	0	0	0	0	0	0	1	0	1
162	87	0	1	0	0	0	0	1	0	0	0	0	0	0	0	0	0	0	0	1	0	1	1	0	1	0	1	1		7	1	31	Lymphoma														0	0	1
163	191	0	1	1	1	0	1	0	1	1	0	0	0	0	0	0	0	0	0	0	1	0	1	0	1	0	1	1		3	1	72	Lung	0	1	0	0	0	0	0	0	0	0	0	0	0
164	86	0	1	0	0	0	0	1	0	0	0	0	0	0	0	0	0	0	0	1	0	1	1	0	0	1	0	0		2	1	57	Leukaemia														0	1	0
165	52	1	5	0	0	0	0	1	0	0	0	0	0	0	0	0	0	0	0	1	0	1	1	0	1	0	1	1		4	1	48	Burkitt's lymphoma														0	0	1
166	96	0	1	0	0	0	0	1	0	0	0	0	0	0	0	0	0	0	0	0	1	0	1	0	1	0	1	1		2	0	71	Colorectal	0	0	0	0	0	0	1	0	0	0	0	0	1
167	372	0	1	1	2	1	1	0	1	0	1	0	0	0	0	0	0	0	0	0	1	0	0	1	0	1	0	0	1	1	1	84	Renal	0	0	0	1	0	0	0	0	0	0	1	0	1
168	107	1	2	1	2	1	1	0	1	0	1	0	0	0	0	0	0	0	0	1	0	1	1	0	0	1	0	0		2	1	25	Anaplastic lymphoma														0	0	1
169	178	0	1	2	0	2	1	0	0	0	0	0	1	0	0	1	2	0	1	0	1	0	1	0	1	0	1	1		38	1	81	Lung	0	1	0	0	0	0	0	0	0	0	0	0	0
170	52	1	4	0	0	0	0	1	0	0	0	0	0	0	0	0	0	0	0	0	1	0	1	0	1	0	0	0		6	1	74	Mesothelioma	0	0	1	0	0	0	0	0	0	0	0	0	0
171	118	0	1	1	1	0	1	0	1	1	0	0	0	0	0	0	0	0	0	0	1	0	0	1	0	1	0	0	1	22	0	81	Head/Neck	1	0	0	0	0	0	0	0	0	0	0	0	0
172	139	1	2	1	1	0	1	0	1	1	0	0	0	0	0	0	0	0	0	1	0	1	1	0	0	1	0	0		6	1	38	NH Lymphoma														0	0	1
173	103	0	1	1	2	1	1	0	1	0	1	0	0	0	0	0	0	0	0	0	1	0	0	1	0	1	0	0		2	0	62	Ovarian Ca	0	0	0	0	0	0	0	0	0	1	0	0	0
174	74	0	1	1	1	0	1	0	1	1	0	0	0	0	0	0	0	0	0	0	1	0	1	0	1	0	0	0		12	0	66	Lung	0	1	0	0	0	0	0	0	0	0	0	0	0
175	103	0	1	1	1	0	1	0	1	1	0	0	0	0	0	0	0	0	0	0	1	0	1	0	1	0	1	1		1	1	72	Other (SCC Tongue)	1	0	0	0	0	0	0	0	0	0	0	0	0
176	83	1	3	0	0	0	0	1	0	0	0	0	0	0	0	0	0	0	0	1	0	1	1	0	1	0	1	1		3	1	53	Myeloma														1	0	0
177	237	0	1	1	1	0	1	0	1	1	0	0	0	0	0	0	0	0	0	1	0	1	0	1	0	1	0	0		7	0	61	CLL														0	1	0
178	537	0	1	1	3	1	1	0	1	0	0	1	0	0	0	0	1	1	1	1	0	1	1	0	1	0	1	1		4	1	63	CLL														0	1	0
179	267	0	1	1	1	0	1	0	1	1	0	0	0	0	0	0	0	0	0	0	1	0	1	0	1	0	1	0		3	1	63	Rectal Ca	0	0	0	0	0	0	1	0	0	0	0	0	1
180	275	0	1	1	2	1	1	0	1	0	1	0	0	0	0	0	0	0	0	0	1	0	1	0	0	1	0	0		2	1	74	Bladder	0	0	0	0	1	0	0	0	0	0	1	0	1
181	125	0	1	1	2	1	1	0	1	0	1	0	0	0	0	0	0	0	0	0	1	0	1	0	0	1	0	0		5	1	60	Glioblastoma	0	0	0	0	0	0	0	0	0	0	0	1
182	78	0	1	1	1	0	1	0	1	1	0	0	0	0	0	0	0	0	0	0	1	0	1	0	1	0	1	1		6	1	74	MaxFax	1	0	0	0	0	0	0	0	0	0	0	0	0
183	80	1	2	1	1	0	1	0	1	1	0	0	0	0	0	0	0	0	0	1	0	1	1	0	0	1	0	0		3	1	59	ALL														0	1	0
184	55	0	1	0	0	0	0	1	0	0	0	0	0	0	0	0	0	0	0	0	1	0	1	0	1	0	1	1		3	0	69	Ca pancreas	0	0	0	0	0	0	0	0	0	0	0	1	0
185	63	1	2	1	1	0	1	0	1	1	0	0	0	0	0	0	0	0	0	0	1	0	1	0	1	0	1	1		5	0	42	Ca Ovary	0	0	0	0	0	0	0	0	0	1	0	0
186	109	0	1	1	3	1	1	0	1	0	0	1	0	0	0	0	1	1	1	1	0	1	0	1	0	1	0	0		6	1	56	Lymphoma														0	0	1
187	33	0	1	0	0	0	0	1	0	0	0	0	0	0	0	0	0	0	0	1	0	1	1	0	1	0	0	0		8	1	29	AML														0	1	0
188	109	0	1	2	0	2	1	0	0	0	0	0	1	0	0	1	2	0	1	0	1	0	0	1	0	1	0	0	0	11	1	79	Lung	0	1	0	0	0	0	0	0	0	0	0	0	0
189	57	0	1	0	0	0	0	1	0	0	0	0	0	0	0	0	0	0	0	1	0	1	1	0	1	0	1	1		7	0	76	Lymphoma														0	0	1
190	105	0	1	1	1	0	1	0	1	1	0	0	0	0	0	0	2	0	1	1	0	1	0	1	0	1	0	0		20	1	36	Lymphoma														0	0	1
191	83	0	1	0	0	0	0	1	0	0	0	0	0	0	0	0	0	0	0	0	1	0	0	1	1	0	0	0		36	1	32	Ca Testes	0	0	0	0	0	0	0	0	0	0	1	0	1
192	152	1	4	1	3	1	1	0	1	0	0	1	0	0	0	0	0	0	0	1	0	1	1	0	1	0	0	0		2	1	36	Anaplastic lymphoma														0	0	1
193	158	0	1	1	3	1	1	0	1	0	0	1	0	0	0	0	0	0	0	0	1	0	1	0	1	0	1	1		3	0	37	Colorectal	0	0	0	0	0	0	1	0	0	0	0	0	1
194	212	0	1	1	3	1	1	0	1	0	0	1	0	0	0	0	0	0	0	0	1	0	1	0	1	0	1	0		2	0	69	Ovarian	0	0	0	0	0	0	0	0	0	1	0	0	1
195	272	1	2	1	3	1	1	0	1	0	0	1	0	0	0	0	2	0	1	1	0	1	1	0	1	0	1	0		12	1	66	Lymphoma														0	0	1
196	172	0	1	2	0	0	1	0	0	0	0	0	1	1	0	0	0	0	0	0	1	0	0	1	0	1	0	0	1	11	1	43	Germ Cell	0	0	0	0	0	0	0	0	0	0	0	1	1
197	74	1	2	0	0	0	0	1	0	0	0	0	0	0	0	0	0	0	0	0	1	0	1	0	1	0	1	0		6	1	62	Head/Neck	1	0	0	0	0	0	0	0	0	0	0	0	0
198	183	0	1	2	0	2	1	0	0	0	0	0	1	0	0	1	2	0	1	1	0	1	0	1	0	1	0	0		15	0	74	Lymphoma														0	0	1
199	62	0	1	0	0	0	0	1	0	0	0	0	0	0	0	0	0	0	0	0	1	0	0	1	0	1	0	0		8	0	32	Lung Ca	0	1	0	0	0	0	0	0	0	0	0	0
200	921	0	1	1	3	1	1	0	1	0	0	1	0	0	0	0	1	1	1	1	0	1	0	1	0	1	0	0		4	1	70	Myeloma														1	0	0
201	83	0	1	1	1	0	1	0	1	1	0	0	0	0	0	0	0	0	0	0	1	0	1	0	1	0	0	0		1	0	48	Oesophagus	0	0	0	0	0	0	0	1	0	0	0	0	1
202	154	0	1	1	2	1	1	0	1	0	1	0	0	0	0	0	0	0	0	0	1	0	1	0	1	0	1	1		3	0	72	Small cell Lung Ca	0	1	0	0	0	0	0	0	0	0	0	0	0
203	306	0	1	1	3	1	1	0	1	0	0	1	0	0	0	0	1	1	1	0	1	0	1	0	1	0	0	0		9	1	60	Renall cell Ca	0	0	0	1	0	0	0	0	0	0	1	0	1
204	57	0	1	0	0	0	0	1	0	0	0	0	0	0	0	0	0	0	0	1	0	1	1	0	1	0	1	1		2	0	66	DLBCL														0	0	1
205	106	1	2	1	1	0	1	0	1	1	0	0	0	0	0	0	0	0	0	1	0	1	1	0	1	0	1	1		13	1	43	Promyelotic Leukaemia														0	1	0
206	159	0	1	1	1	0	1	0	1	1	0	0	0	0	0	0	0	0	0	1	0	1	1	0	1	0	1	1		4	1	65	IgA Myeloma														1	0	0
207	126	1	2	1	2	1	1	0	1	0	1	0	0	0	0	0	0	0	0	1	0	1	1	0	1	0	1	0		3	1	44	AML														0	1	0
208	145	1	2	1	2	1	1	0	1	0	1	0	0	0	0	0	0	0	0	1	0	1	1	0	1	0	0	0		6	1	32	ATLL														0	0	1
209	728	1	2	1	3	1	1	0	1	0	0	1	0	0	0	0	1	1	1	0	1	0	1	0	1	0	0	0		4	0	59	Ca Cervix	0	0	0	0	0	0	0	0	0	0	0	1	0
210	65	1	3	1	1	0	1	0	1	1	0	0	0	0	0	0	0	0	0	1	0	1	1	0	1	0	0	0		13	0	49	AML														0	1	0
211	90	0	1	0	0	0	0	1	0	0	0	0	0	0	0	0	0	0	0	0	1	0	1	0	1	0	1	0		2	1	75	SCLC	0	1	0	0	0	0	0	0	0	0	0	0	0
212	45	0	1	0	0	0	0	1	0	0	0	0	0	0	0	0	0	0	0	0	1	0	0	1	0	1	0	0		2	1	26	Ca Renal	0	0	0	1	0	0	0	0	0	0	1	0	1
213	98	0	1	1	1	0	1	0	1	1	0	0	0	0	0	0	0	0	0	0	1	0	1	0	1	0	1	1		5	1	49	Ca Tonsill	1	0	0	0	0	0	0	0	0	0	0	0	0
214	124	1	3	1	3	1	1	0	1	0	0	1	0	0	0	0	1	1	1	1	0	1	1	0	1	0	1	1		3	0	60	APML														0	1	0
215	211	0	1	1	2	1	1	0	1	0	1	0	0	0	0	0	0	0	0	1	0	1	1	0	1	0	0	0		3	1	63	AML														0	1	0
216	172	0	1	1	3	1	1	0	1	0	0	1	0	0	0	0	1	1	1	1	0	1	0	1	0	1	0	0		2	1	62	AML														0	1	0
217	54	0	1	0	0	0	0	1	0	0	0	0	0	0	0	0	0	0	0	0	1	0	1	0	1	0	1	1		5	1	64	Head/Neck	1	0	0	0	0	0	0	0	0	0	0	0	0
218	174	0	1	1	3	1	1	0	1	0	0	1	0	0	0	0	1	1	1	1	0	1	0	1	0	1	0	0		6	1	60	AML														0	1	0
219	86	0	1	1	2	1	1	0	1	0	1	0	0	0	0	0	0	0	0	0	1	0	1	0	1	0	1	0		4	0	49	Breast Ca	0	0	0	0	0	0	0	0	1	0	0	0	1
220	90	0	1	1	2	1	1	0	1	0	1	0	0	0	0	0	0	0	0	0	1	0	1	0	0	1	0	0		7	0	35	Renal Cell Ca	0	0	0	1	0	0	0	0	0	0	1	0	1
221	100	0	1	0	0	0	0	1	0	0	0	0	0	0	0	0	0	0	0	0	1	0	1	0	1	0	1	1		1	1	48	Lung	0	1	0	0	0	0	0	0	0	0	0	0	0
222	76	0	1	0	0	0	0	1	0	0	0	0	0	0	0	0	0	0	0	0	1	0	1	0	0	1	0	0		1	1	75	Bladder	0	0	0	0	1	0	0	0	0	0	1	0	1
223	36	0	1	0	0	0	0	1	0	0	0	0	0	0	0	0	0	0	0	0	1	0	1	0	1	0	1	1		46	0	62	Thymoma	0	0	0	0	0	0	0	0	0	0	0	1	0
224	42	1	2	0	0	0	0	1	0	0	0	0	0	0	0	0	0	0	0	0	1	0	1	0	1	0	0	0		12	1	72	Lung	0	1	0	0	0	0	0	0	0	0	0	0	0
225	82	0	1	1	1	0	1	0	1	1	0	0	0	0	0	0	0	0	0	1	0	1	1	0	1	0	1	1		2	1	55	Lymphoplasmocytic lymphoma														0	0	1
226	81	0	1	2	0	2	1	0	0	0	0	0	1	0	1	0	0	0	0	0	1	0	0	1	0	1	0	0		3	0	59	Endometrial Adenoca	0	0	0	0	0	0	0	0	0	0	0	1	1
227	94	0	1	2	0	2	1	0	0	0	0	0	1	0	0	1	0	0	0	1	0	1	0	1	0	1	0	0		6	1	62	ALL														0	1	0
228	122	0	1	1	2	1	1	0	1	0	1	0	0	0	0	0	0	0	0	0	1	0	1	0	0	1	0	0		4	1	73	Oesoph Ca	0	0	0	0	0	0	0	1	0	0	0	0	0
229	53	1	2	2	0	0	1	0	0	0	0	0	1	1	0	0	0	0	0	0	1	0	1	0	1	0	1	1		32	0	60	NSCLC	0	1	0	0	0	0	0	0	0	0	0	0	0
230	121	1	2	0	0	0	0	1	0	0	0	0	0	0	0	0	0	0	0	1	0	1	1	0	0	1	0	0		2	0	56	B-cell lymphoma														0	0	1
231	55	0	1	1	1	0	1	0	1	1	0	0	0	0	0	0	0	0	0	1	0	1	0	1	0	1	0	0		14	1	52	T-cell lymphoma														0	0	1
232	62	1	2	0	0	0	0	1	0	0	0	0	0	0	0	0	0	0	0	0	1	0	1	0	0	1	0	0		2	1	68	AdenoCa Oesophagus	0	0	0	0	0	0	0	1	0	0	0	0	1
233	234	0	1	1	2	1	1	0	1	0	1	0	0	0	0	0	0	0	0	0	1	0	1	0	1	0	1	0		8	1	61	Colorectal	0	0	0	0	0	0	1	0	0	0	0	0	1
234	189	0	1	1	3	1	1	0	1	0	0	1	0	0	0	0	2	0	1	0	1	0	1	0	1	0	1	1		30	0	77	Lung	0	1	0	0	0	0	0	0	0	0	0	0	0
235	58	0	1	0	0	0	0	1	0	0	0	0	0	0	0	0	0	0	0	0	1	0	1	0	0	1	0	0		1	1	61	Lung	0	1	0	0	0	0	0	0	0	0	0	0	1
236	62	0	1	2	0	2	1	0	0	0	0	0	1	0	0	1	2	0	1	1	0	1	0	1	0	1	0	0		5	0	49	ATLL														0	0	1
237	79	0	1	0	0	0	0	1	0	0	0	0	0	0	0	0	0	0	0	0	1	0	1	0	1	0	0	0		7	1	63	Oesophagus	0	0	0	0	0	0	0	1	0	0	0	0	0
238	84	1	2	1	1	0	1	0	1	1	0	0	0	0	0	0	0	0	0	0	1	0	1	0	0	1	0	0		12	1	57	SCLC	0	1	0	0	0	0	0	0	0	0	0	0	1
239	173	0	1	1	2	1	1	0	1	0	1	0	0	0	0	0	0	0	0	1	0	1	0	1	0	1	0	0		25	1	46	ALL														0	1	0
240	64	0	1	0	0	0	0	1	0	0	0	0	0	0	0	0	0	0	0	0	1	0	1	0	0	1	0	0		4	1	72	Oropharyngeal SCC	1	0	0	0	0	0	0	0	0	0	0	0	0
241	79	0	1	1	1	0	1	0	1	1	0	0	0	0	0	0	0	0	0	1	0	1	0	1	0	1	0	0		3	0	37	Hodgkin's lymphoma														0	0	1
242	78	0	1	0	0	0	0	1	0	0	0	0	0	0	0	0	0	0	0	0	1	0	1	0	1	0	1	1		1	0	77	MaxFax	1	0	0	0	0	0	0	0	0	0	0	0	0
243	123	0	1	0	0	0	0	1	0	0	0	0	0	0	0	0	0	0	0	0	1	0	1	0	1	0	0	0		1	0	62	Renal	0	0	0	1	0	0	0	0	0	0	1	0	1
244	106	0	1	0	0	0	0	1	0	0	0	0	0	0	0	0	0	0	0	0	1	0	1	0	0	1	0	0		3	0	60	Ovarian Ca	0	0	0	0	0	0	0	0	0	1	0	0	0
245	123	1	3	2	0	0	1	0	0	0	0	0	1	1	0	0	0	0	0	0	1	0	1	0	1	0	0	0		45	1	79	MaxFax	1	0	0	0	0	0	0	0	0	0	0	0	0
246	254	0	1	1	3	1	1	0	1	0	0	1	0	0	0	0	0	0	0	0	1	0	1	0	1	0	1	1		5	0	56	Lung	0	1	0	0	0	0	0	0	0	0	0	0	0
247	109	0	1	2	0	2	1	0	0	0	0	0	1	0	0	1	0	0	0	0	1	0	1	0	1	0	1	0		55	0	55	MaxFax	1	0	0	0	0	0	0	0	0	0	0	0	0
248	32	1	2	0	0	0	0	1	0	0	0	0	0	0	0	0	0	0	0	0	1	0	1	0	1	0	1	1		3	0	59	Lung	0	1	0	0	0	0	0	0	0	0	0	0	0
249	257	0	1	1	2	1	1	0	1	0	1	0	0	0	0	0	0	0	0	0	1	0	1	0	1	0	1	1		3	1	81	Renal	0	0	0	1	0	0	0	0	0	0	1	0	0
250	70	0	1	0	0	0	0	1	0	0	0	0	0	0	0	0	0	0	0	0	1	0	1	0	1	0	1	1		2	0	73	Lung	0	1	0	0	0	0	0	0	0	0	0	0	0
251	195	0	1	1	2	1	1	0	1	0	1	0	0	0	0	0	0	0	0	0	1	0	1	0	1	0	1	1		3	0	65	Lung	0	1	0	0	0	0	0	0	0	0	0	0	0
252	234	0	1	2	0	2	1	0	0	0	0	0	1	0	0	1	0	0	0	0	1	0	0	1	0	1	0	0	1	7	0	52	Lung	0	1	0	0	0	0	0	0	0	0	0	0	0
253	140	1	2	1	2	1	1	0	1	0	1	0	0	0	0	0	0	0	0	0	1	0	1	0	1	0	1	1		34	1	82	Lung	0	1	0	0	0	0	0	0	0	0	0	0	0
254	59	0	1	0	0	0	0	1	0	0	0	0	0	0	0	0	0	0	0	0	1	0	1	0	1	0	0	0		1	1	55	MaxFax	1	0	0	0	0	0	0	0	0	0	0	0	0
255	66	0	1	2	0	0	1	0	0	0	0	0	1	1	0	0	0	0	0	0	1	0	1	0	0	1	0	0		4	1	59	Oesophagus	0	0	0	0	0	0	0	1	0	0	0	0	1
256	53	0	1	0	0	0	0	1	0	0	0	0	0	0	0	0	0	0	0	0	1	0	0	1	0	1	0	0	0	2	0	76	Lung	0	1	0	0	0	0	0	0	0	0	0	0	0
257	109	1	3	1	2	1	1	0	1	0	1	0	0	0	0	0	0	0	0	0	1	0	1	0	1	0	0	0		3	1	42	Head/Neck	1	0	0	0	0	0	0	0	0	0	0	0	0
258	53	0	1	0	0	0	0	1	0	0	0	0	0	0	0	0	0	0	0	0	1	0	1	0	1	0	1	1		2	0	35	Lung	0	1	0	0	0	0	0	0	0	0	0	0	0
259	337	0	1	1	3	1	1	0	1	0	0	1	0	0	0	0	1	1	1	0	1	0	1	0	1	0	0	0		2	1	71	Oesophagus	0	0	0	0	0	0	0	1	0	0	0	0	1
260	47	0	1	0	0	0	0	1	0	0	0	0	0	0	0	0	0	0	0	0	1	0	1	0	0	1	0	0		1	1	64	Oesophagus	0	0	0	0	0	0	0	1	0	0	0	0	0
261	338	0	1	1	1	0	1	0	1	1	0	0	0	0	0	0	0	0	0	0	1	0	1	0	1	0	0	0		25	1	65	Lung	0	1	0	0	0	0	0	0	0	0	0	0	0
262	116	0	1	1	2	1	1	0	1	0	1	0	0	0	0	0	0	0	0	0	1	0	1	0	1	0	1	1		5	0	50	Lung	0	1	0	0	0	0	0	0	0	0	0	0	0
263	94	1	2	0	0	0	0	1	0	0	0	0	0	0	0	0	0	0	0	0	1	0	1	0	1	0	0	0		1	1	71	MaxFax	1	0	0	0	0	0	0	0	0	0	0	0	0
264	59	0	1	0	0	0	0	1	0	0	0	0	0	0	0	0	0	0	0	0	1	0	0	1	0	1	0	0	0	3	1	76	Lung	0	1	0	0	0	0	0	0	0	0	0	0	0
265	35	0	1	0	0	0	0	1	0	0	0	0	0	0	0	0	0	0	0	0	1	0	1	0	1	0	0	0		39	1	80	Lung	0	1	0	0	0	0	0	0	0	0	0	0	0
266	77	0	1	1	1	0	1	0	1	1	0	0	0	0	0	0	0	0	0	0	1	0	1	0	0	1	0	0		4	1	79	MaxFax	1	0	0	0	0	0	0	0	0	0	0	0	0
267	315	0	1	1	1	0	1	0	1	1	0	0	0	0	0	0	2	0	1	0	1	0	0	1	0	1	0	0	1	7	1	73	Renal	0	0	0	1	0	0	0	0	0	0	1	0	0
268	67	0	1	0	0	0	0	1	0	0	0	0	0	0	0	0	0	0	0	0	1	0	1	0	1	0	0	0		2	1	65	Bladder	0	0	0	0	1	0	0	0	0	0	1	0	0
269	96	0	1	0	0	0	0	1	0	0	0	0	0	0	0	0	0	0	0	0	1	0	1	0	1	0	1	1		4	1	83	Lung	0	1	0	0	0	0	0	0	0	0	0	0	0
270	329	0	1	1	3	1	1	0	1	0	0	1	0	0	0	0	1	1	1	0	1	0	0	1	0	1	0	0	1	3	1	80	Prostate	0	0	0	0	0	1	0	0	0	0	1	0	0
271	56	0	1	2	0	0	1	0	0	0	0	0	1	1	0	0	0	0	0	0	1	0	0	1	1	0	0	0	0	28	1	71	Lung	0	1	0	0	0	0	0	0	0	0	0	0	0
272	316	1	2	1	3	1	1	0	1	0	0	1	0	0	0	0	1	1	1	0	1	0	1	0	1	0	0	0		3	1	51	Colon	0	0	0	0	0	0	1	0	0	0	0	0	1
273	102	0	1	2	0	0	1	0	0	0	0	0	1	1	0	0	0	0	0	0	1	0	0	1	0	1	0	0	1	3	1	71	Lung	0	1	0	0	0	0	0	0	0	0	0	0	1
274	266	0	1	1	1	0	1	0	1	1	0	0	0	0	0	0	2	0	1	0	1	0	0	1	0	1	0	0	0	23	1	71	Lung	0	1	0	0	0	0	0	0	0	0	0	0	0
275	75	0	1	0	0	0	0	1	0	0	0	0	0	0	0	0	0	0	0	0	1	0	1	0	1	0	1	1		5	0	64	Head/Neck	1	0	0	0	0	0	0	0	0	0	0	0	0
276	51	0	1	0	0	0	0	1	0	0	0	0	0	0	0	0	0	0	0	0	1	0	1	0	1	0	0	0		4	0	68	Lung	0	1	0	0	0	0	0	0	0	0	0	0	0
277	126	0	1	1	1	0	1	0	1	1	0	0	0	0	0	0	2	0	1	0	1	0	1	0	1	0	0	0		3	1	79	Renal	0	0	0	1	0	0	0	0	0	0	1	0	1
278	92	0	1	0	0	0	0	1	0	0	0	0	0	0	0	0	0	0	0	0	1	0	1	0	1	0	1	0		4	0	64	Larynx	1	0	0	0	0	0	0	0	0	0	0	0	0
279	34	1	2	0	0	0	0	1	0	0	0	0	0	0	0	0	0	0	0	0	1	0	1	0	0	1	0	0		3	0	71	Lung	0	1	0	0	0	0	0	0	0	0	0	0	1
280	398	0	1	1	3	1	1	0	1	0	0	1	0	0	0	0	2	0	1	0	1	0	0	1	0	1	0	0	1	3	1	84	Prostate	0	0	0	0	0	1	0	0	0	0	1	0	1
281	146	0	1	1	3	1	1	0	1	0	0	1	0	0	0	0	1	1	1	0	1	0	0	1	0	1	0	0	1	1	0	74	Lung	0	1	0	0	0	0	0	0	0	0	0	0	1
282	51	1	4	0	0	0	0	1	0	0	0	0	0	0	0	0	0	0	0	0	1	0	1	0	1	0	0	0		11	1	68	MaxFax	1	0	0	0	0	0	0	0	0	0	0	0	0
283	1053	0	1	1	3	1	1	0	1	0	0	1	0	0	0	0	1	1	1	0	1	0	1	0	1	0	0	0		5	1	70	Prostate	0	0	0	0	0	1	0	0	0	0	1	0	1
284	117	0	1	2	0	2	1	0	0	0	0	0	1	0	1	0	0	0	0	0	1	0	1	0	1	0	1	1		3	1	60	Lung	0	1	0	0	0	0	0	0	0	0	0	0	0
285	68	0	1	0	0	0	0	1	0	0	0	0	0	0	0	0	0	0	0	0	1	0	1	0	1	0	1	1		2	1	69	Lung	0	1	0	0	0	0	0	0	0	0	0	0	0
286	195	0	1	1	1	0	1	0	1	1	0	0	0	0	0	0	2	0	1	0	1	0	1	0	1	0	1	1		75	1	71	Lung	0	1	0	0	0	0	0	0	0	0	0	0	0
287	152	0	1	2	0	0	1	0	0	0	0	0	1	1	0	0	0	0	0	0	1	0	1	0	1	0	1	1		4	1	66	Lung	0	1	0	0	0	0	0	0	0	0	0	0	0
288	52	0	1	0	0	0	0	1	0	0	0	0	0	0	0	0	0	0	0	0	1	0	1	0	1	0	1	1		1	1	63	Head/Neck	1	0	0	0	0	0	0	0	0	0	0	0	0
289	105	0	1	0	0	0	0	1	0	0	0	0	0	0	0	0	0	0	0	0	1	0	1	0	1	0	1	1		3	1	71	Lung	0	1	0	0	0	0	0	0	0	0	0	0	0
290	101	1	2	1	3	1	1	0	1	0	0	1	0	0	0	0	1	1	1	0	1	0	1	0	1	0	1	1		48	1	59	Lung	0	1	0	0	0	0	0	0	0	0	0	0	0
291	67	0	1	2	0	2	1	0	0	0	0	0	1	0	1	0	0	0	0	0	1	0	0	1	0	1	0	0	1	4	0	78	Head/Neck	1	0	0	0	0	0	0	0	0	0	0	0	0
292	30	1	2	0	0	0	0	1	0	0	0	0	0	0	0	0	0	0	0	0	1	0	1	0	1	0	0	0		13	0	73	Oesophagus	0	0	0	0	0	0	0	1	0	0	0	0	0
293	61	1	3	0	0	0	0	1	0	0	0	0	0	0	0	0	0	0	0	0	1	0	1	0	1	0	1	1		4	1	62	Other (Renal Cell)	0	0	0	1	0	0	0	0	0	0	1	0	0
294	447	0	1	1	3	1	1	0	1	0	0	1	0	0	0	0	1	1	1	0	1	0	1	0	1	0	1	0		9	0	49	Endometrial	0	0	0	0	0	0	0	0	0	0	0	1	1
295	168	0	1	1	2	1	1	0	1	0	1	0	0	0	0	0	0	0	0	0	1	0	1	0	1	0	1	0		6	1	69	Other (mesothelioma)	0	0	1	0	0	0	0	0	0	0	0	0	1
296	195	0	1	1	3	1	1	0	1	0	0	1	0	0	0	0	0	0	0	0	1	0	1	0	1	0	1	1		74	1	87	Lung	0	1	0	0	0	0	0	0	0	0	0	0	0
297	86	0	1	0	0	0	0	1	0	0	0	0	0	0	0	0	0	0	0	0	1	0	1	0	1	0	1	1		2	1	65	Bladder	0	0	0	0	1	0	0	0	0	0	1	0	0
298	40	0	1	0	0	0	0	1	0	0	0	0	0	0	0	0	0	0	0	0	1	0	1	0	1	0	0	0		2	0	57	Lung	0	1	0	0	0	0	0	0	0	0	0	0	0
299	41	0	1	0	0	0	0	1	0	0	0	0	0	0	0	0	0	0	0	0	1	0	0	1	0	1	0	0	1	5	1	58	Oesophagus	0	0	0	0	0	0	0	1	0	0	0	0	0
300	52	0	1	1	1	0	1	0	1	1	0	0	0	0	0	0	0	0	0	0	1	0	1	0	0	1	0	0		2	1	50	Head/Neck	1	0	0	0	0	0	0	0	0	0	0	0	0
301	275	0	1	1	3	1	1	0	1	0	0	1	0	0	0	0	1	1	1	0	1	0	0	1	0	1	0	0	1	6	1	81	Bladder	0	0	0	0	1	0	0	0	0	0	1	0	1
302	59	0	1	0	0	0	0	1	0	0	0	0	0	0	0	0	0	0	0	0	1	0	0	1	0	1	0	0	1	1	0	75	Lung	0	1	0	0	0	0	0	0	0	0	0	0	0
303	68	0	1	2	0	0	1	0	0	0	0	0	1	1	0	0	0	0	0	0	1	0	0	1	0	1	0	0	1	6	1	69	Lung	0	1	0	0	0	0	0	0	0	0	0	0	0
304	102	0	1	0	0	0	0	1	0	0	0	0	0	0	0	0	0	0	0	0	1	0	1	0	1	0	1	0		7	1	78	Lung	0	1	0	0	0	0	0	0	0	0	0	0	0
305	129	0	1	1	1	0	1	0	1	1	0	0	0	0	0	0	0	0	0	0	1	0	1	0	1	0	1	0		2	1	79	Prostate	0	0	0	0	0	1	0	0	0	0	1	0	1
306	48	0	1	0	0	0	0	1	0	0	0	0	0	0	0	0	0	0	0	0	1	0	1	0	1	0	1	1		17	1	78	Lung	0	1	0	0	0	0	0	0	0	0	0	0	0
307	54	1	2	1	1	0	1	0	1	1	0	0	0	0	0	0	0	0	0	0	1	0	1	0	0	1	0	0		5	1	76	Lung	0	1	0	0	0	0	0	0	0	0	0	0	1
308	111	0	1	0	0	0	0	1	0	0	0	0	0	0	0	0	0	0	0	0	1	0	1	0	1	0	1	1		6	1	80	Lung	0	1	0	0	0	0	0	0	0	0	0	0	0
309	125	0	1	1	3	1	1	0	1	0	0	1	0	0	0	0	1	1	1	0	1	0	0	1	0	1	0	0	0	1	1	65	Lung	0	1	0	0	0	0	0	0	0	0	0	0	0
310	91	0	1	0	0	0	0	1	0	0	0	0	0	0	0	0	0	0	0	0	1	0	1	0	1	0	1	1		4	1	62	Prostate/Bladder	0	0	0	0	1	0	0	0	0	0	1	0	0
311	98	0	1	0	0	0	0	1	0	0	0	0	0	0	0	0	0	0	0	0	1	0	0	1	0	1	0	0	1	4	1	65	Mesotheliomia	0	0	1	0	0	0	0	0	0	0	0	0	1
312	99	0	1	2	0	2	1	0	0	0	0	0	1	0	0	1	0	0	0	0	1	0	0	1	0	1	0	0	1	10	1	69	Lung	0	1	0	0	0	0	0	0	0	0	0	0	0
313	47	0	1	0	0	0	0	1	0	0	0	0	0	0	0	0	0	0	0	0	1	0	1	0	0	1	0	0		5	1	65	Head/Neck	1	0	0	0	0	0	0	0	0	0	0	0	0
314	107	0	1	1	1	0	1	0	1	1	0	0	0	0	0	0	0	0	0	0	1	0	1	0	1	0	1	1		2	1	74	Prostate	0	0	0	0	0	1	0	0	0	0	1	0	0
315	255	1	2	1	3	1	1	0	1	0	0	1	0	0	0	0	1	1	1	0	1	0	1	0	1	0	1	1		9	1	64	Lung	0	1	0	0	0	0	0	0	0	0	0	0	0
316	75	0	1	0	0	0	0	1	0	0	0	0	0	0	0	0	0	0	0	0	1	0	1	0	1	0	0	0		4	1	63	Lung	0	1	0	0	0	0	0	0	0	0	0	0	0
317	69	0	1	1	2	1	1	0	1	0	1	0	0	0	0	0	0	0	0	0	1	0	1	0	1	0	1	1		23	0	81	Colorectal	0	0	0	0	0	0	1	0	0	0	0	0	1
318	460	0	1	1	3	1	1	0	1	0	0	1	0	0	0	0	0	0	0	0	1	0	1	0	1	0	1	1		5	1	67	Other (Renal)	0	0	0	1	0	0	0	0	0	0	1	0	0
319	152	0	1	1	1	0	1	0	1	1	0	0	0	0	0	0	0	0	0	0	1	0	1	0	1	0	1	1		7	1	77	Lung	0	1	0	0	0	0	0	0	0	0	0	0	0
320	113	0	1	2	0	0	1	0	0	0	0	0	1	1	0	0	0	0	0	0	1	0	1	0	1	0	0	0		5	1	68	Lung	0	1	0	0	0	0	0	0	0	0	0	0	0
321	114	0	1	0	0	0	0	1	0	0	0	0	0	0	0	0	0	0	0	0	1	0	1	0	1	0	0	0		8	1	65	Lung	0	1	0	0	0	0	0	0	0	0	0	0	1
322	52	1	3	0	0	0	0	1	0	0	0	0	0	0	0	0	0	0	0	0	1	0	1	0	1	0	0	0		4	1	69	Head/Neck	1	0	0	0	0	0	0	0	0	0	0	0	0
323	74	0	1	0	0	0	0	1	0	0	0	0	0	0	0	0	0	0	0	0	1	0	1	0	1	0	1	1		3	1	70	Lung	0	1	0	0	0	0	0	0	0	0	0	0	0
324	134	0	1	1	1	0	1	0	1	1	0	0	0	0	0	0	0	0	0	0	1	0	1	0	1	0	1	1		8	1	71	Lung	0	1	0	0	0	0	0	0	0	0	0	0	0
325	166	0	1	1	1	0	1	0	1	1	0	0	0	0	0	0	2	0	1	0	1	0	0	1	1	0	0	0	1	35	1	76	Bladder	0	0	0	0	1	0	0	0	0	0	1	0	0
326	70	0	1	1	1	0	1	0	1	1	0	0	0	0	0	0	0	0	0	0	1	0	1	0	1	0	1	1		12	0	68	Lung	0	1	0	0	0	0	0	0	0	0	0	0	1
327	56	0	1	0	0	0	0	1	0	0	0	0	0	0	0	0	0	0	0	0	1	0	0	1	0	1	0	0	1	1	0	52	Other (GIST)	0	0	0	0	0	0	0	0	0	0	0	1	1
328	55	0	1	2	0	2	1	0	0	0	0	0	1	0	0	1	0	0	0	0	1	0	1	0	1	0	1	0		20	0	55	Oesophagus	0	0	0	0	0	0	0	1	0	0	0	0	0
329	43	0	1	0	0	0	0	1	0	0	0	0	0	0	0	0	0	0	0	0	1	0	1	0	1	0	1	1		12	1	66	Lung	0	1	0	0	0	0	0	0	0	0	0	0	0
330	42	0	1	0	0	0	0	1	0	0	0	0	0	0	0	0	0	0	0	0	1	0	1	0	0	1	0	0		1	0	38	Lung	0	1	0	0	0	0	0	0	0	0	0	0	1
331	92	0	1	2	0	0	1	0	0	0	0	0	1	1	0	0	0	0	0	0	1	0	1	0	1	0	0	0		16	0	82	Head/Neck	1	0	0	0	0	0	0	0	0	0	0	0	0
332	157	0	1	1	2	1	1	0	1	0	1	0	0	0	0	0	0	0	0	0	1	0	1	0	1	0	0	0		2	1	63	Bladder	0	0	0	0	1	0	0	0	0	0	1	0	1
333	86	0	1	0	0	0	0	1	0	0	0	0	0	0	0	0	0	0	0	0	1	0	1	0	1	0	1	0		2	0	58	Ovarian	0	0	0	0	0	0	0	0	0	1	0	0	1
334	82	0	1	0	0	0	0	1	0	0	0	0	0	0	0	0	0	0	0	0	1	0	1	0	1	0	1	0		3	0	66	Lung	0	1	0	0	0	0	0	0	0	0	0	0	1
335	50	0	1	0	0	0	0	1	0	0	0	0	0	0	0	0	0	0	0	0	1	0	1	0	1	0	0	0		8	0	60	Lung	0	1	0	0	0	0	0	0	0	0	0	0	1
336	119	0	1	1	2	1	1	0	1	0	1	0	0	0	0	0	0	0	0	0	1	0	1	0	1	0	1	1		4	1	59	Lung	0	1	0	0	0	0	0	0	0	0	0	0	0
337	276	0	1	1	3	1	1	0	1	0	0	1	0	0	0	0	1	1	1	0	1	0	0	1	0	1	0	0	1	2	0	60	Lung	0	1	0	0	0	0	0	0	0	0	0	0	0
338	68	0	1	2	0	2	1	0	0	0	0	0	1	0	1	0	0	0	0	0	1	0	0	1	0	1	0	0	1	7	0	53	Renal	0	0	0	1	0	0	0	0	0	0	1	0	1
339	31	1	2	0	0	0	0	1	0	0	0	0	0	0	0	0	0	0	0	0	1	0	1	0	1	0	1	1		10	0	71	Head/Neck	1	0	0	0	0	0	0	0	0	0	0	0	0
340	112	1	2	1	1	0	1	0	1	1	0	0	0	0	0	0	0	0	0	0	1	0	1	0	1	0	1	1		2	1	45	Bladder	0	0	0	0	1	0	0	0	0	0	1	0	1
341	56	0	1	2	0	0	1	0	0	0	0	0	1	1	0	0	0	0	0	0	1	0	1	0						7	0	68	Lung	0	1	0	0	0	0	0	0	0	0	0	0	0
342	65	0	1	0	0	0	0	1	0	0	0	0	0	0	0	0	0	0	0	0	1	0	1	0	1	0	1	1		2	1	69	Larynx	1	0	0	0	0	0	0	0	0	0	0	0	0
343	205	1	2	1	3	1	1	0	1	0	0	1	0	0	0	0	1	1	1	0	1	0	1	0	1	0	1	1		5	0	67	Lung	0	1	0	0	0	0	0	0	0	0	0	0	1
344	109	0	1	0	0	0	0	1	0	0	0	0	0	0	0	0	0	0	0	0	1	0	1	0	0	1	0	0		7	1	68	Mesotheliomia	0	0	1	0	0	0	0	0	0	0	0	0	0
345	56	0	1	0	0	0	0	1	0	0	0	0	0	0	0	0	0	0	0	0	1	0	1	0	1	0	1	1		1	0	77	Lung	0	1	0	0	0	0	0	0	0	0	0	0	0
346	77	0	1	0	0	0	0	1	0	0	0	0	0	0	0	0	0	0	0	0	1	0	1	0	1	0	1	1		5	1	76	Lung	0	1	0	0	0	0	0	0	0	0	0	0	0
347	54	0	1	0	0	0	0	1	0	0	0	0	0	0	0	0	0	0	0	0	1	0	1	0	1	0	0	0		15	1	65	Lung	0	1	0	0	0	0	0	0	0	0	0	0	1
348	87	0	1	0	0	0	0	1	0	0	0	0	0	0	0	0	0	0	0	0	1	0	1	0	1	0	1	1		4	1	57	Lung	0	1	0	0	0	0	0	0	0	0	0	0	0
349	187	0	1	0	0	0	0	1	0	0	0	0	0	0	0	0	0	0	0	0	1	0	1	0						2	1	67	Lung	0	1	0	0	0	0	0	0	0	0	0	0	0
350	91	0	1	1	2	1	1	0	1	0	1	0	0	0	0	0	2	0	1	0	1	0	0	1	0	1	0	0	0	4	0	55	Head/Neck	1	0	0	0	0	0	0	0	0	0	0	0	0
351		0	1	0	0	0	0	1	0	0	0	0	0	0	0	0	0	0	0	0	1	0	1	0	1	0	1	1		5	1	80	Lung	0	1	0	0	0	0	0	0	0	0	0	0	0
352	48	0	1	0	0	0	0	1	0	0	0	0	0	0	0	0	0	0	0	0	1	0	1	0	1	0	0	0		7	0	86	Head/Neck	1	0	0	0	0	0	0	0	0	0	0	0	1
353	161	0	1	1	3	1	1	0	1	0	0	1	0	0	0	0	1	1	1	0	1	0	0	1	0	1	0	0	1	22	0	26	Lower GI	0	0	0	0	0	0	1	0	0	0	0	0	0
354	45	1	2	0	0	0	0	1	0	0	0	0	0	0	0	0	0	0	0	0	1	0	1	0	1	0	0	0		3	0	58	Oesophagus	0	0	0	0	0	0	0	1	0	0	0	0	1
355	53	0	1	0	0	0	0	1	0	0	0	0	0	0	0	0	0	0	0	0	1	0	1	0	0	1	0	0		5	0	76	Ovarian	0	0	0	0	0	0	0	0	0	1	0	0	1
356	53	0	1	0	0	0	0	1	0	0	0	0	0	0	0	0	0	0	0	0	1	0	1	0	1	0	0	0		3	1	65	Head/Neck	1	0	0	0	0	0	0	0	0	0	0	0	1
357	55	0	1	1	2	1	1	0	1	0	1	0	0	0	0	0	0	0	0	0	1	0	1	0	1	0	1	1		5	0	75	Head/Neck	1	0	0	0	0	0	0	0	0	0	0	0	0
358	44	0	1	0	0	0	0	1	0	0	0	0	0	0	0	0	0	0	0	0	1	0	1	0	1	0	1	0		1	1	70	Colon	0	0	0	0	0	0	1	0	0	0	0	0	1
359	290	0	1	1	3	1	1	0	1	0	0	1	0	0	0	0	0	0	0	0	1	0	1	0	1	0	1			1	1	62	Prostate	0	0	0	0	0	1	0	0	0	0	1	0	0
360	53	1	2	0	0	0	0	1	0	0	0	0	0	0	0	0	0	0	0	0	1	0	1	0	1	0	0	0		5	1	73	Head/Neck	1	0	0	0	0	0	0	0	0	0	0	0	0
361	178	0	1	1	1	0	1	0	1	1	0	0	0	0	0	0	0	0	0	0	1	0	0	1	0	1	0	0	1	3	1	85	Lung	0	1	0	0	0	0	0	0	0	0	0	0	0
362	191	0	1	1	3	1	1	0	1	0	0	1	0	0	0	0	2	0	1	0	1	0	1	0	1	0	1	1		28	0	53	Renal	0	0	0	1	0	0	0	0	0	0	1	0	1
363	60	0	1	2	0	0	1	0	0	0	0	0	1	1	0	0	0	0	0	0	1	0	1	0	1	0	1	1		28	0	73	Lung	0	1	0	0	0	0	0	0	0	0	0	0	0
364	109	0	1	1	1	0	1	0	1	1	0	0	0	0	0	0	0	0	0	0	1	0	1	0	1	0	1	1		3	1	60	Lung	0	1	0	0	0	0	0	0	0	0	0	0	0
365	73	0	1	0	0	0	0	1	0	0	0	0	0	0	0	0	0	0	0	0	1	0	1	0	1	0	1	1		2	1	63	Mesothelioma	0	0	1	0	0	0	0	0	0	0	0	0	0
366	51	0	1	0	0	0	0	1	0	0	0	0	0	0	0	0	0	0	0	0	1	0	1	0	1	0	1	1		14	1	67	Lung	0	1	0	0	0	0	0	0	0	0	0	0	0
367	70	0	1	0	0	0	0	1	0	0	0	0	0	0	0	0	0	0	0	0	1	0	1	0	1	0	1	0		8	1	68	Mesothelioma	0	0	1	0	0	0	0	0	0	0	0	0	0
368	121	0	1	2	0	0	1	0	0	0	0	0	1	1	0	0	0	0	0	0	1	0	1	0	1	0	1	1		51	1	67	Lung	0	1	0	0	0	0	0	0	0	0	0	0	0
369	81	1	2	0	0	0	0	1	0	0	0	0	0	0	0	0	0	0	0	0	1	0	1	0	1	0	0	0		10	0	45	Brain	0	0	0	0	0	0	0	0	0	0	0	1	0
370	128	0	1	1	3	1	1	0	1	0	0	1	0	0	0	0	0	0	0	0	1	0	0	1	0	1	0	0	1	7	0	56	Pancreas	0	0	0	0	0	0	0	0	0	0	0	1	1
371	116	0	1	2	0	0	1	0	0	0	0	0	1	1	0	0	0	0	0	0	1	0	0	1	0	1	0	0	1	5	1	64	Lung	0	1	0	0	0	0	0	0	0	0	0	0	0
372	76	0	1	1	2	1	1	0	1	0	1	0	0	0	0	0	0	0	0	0	1	0	0	1	0	1	0	0	0	2	1	51	Oesophagus	0	0	0	0	0	0	0	1	0	0	0	0	0
373	93	0	1	1	2	1	1	0	1	0	1	0	0	0	0	0	0	0	0	0	1	0	0	1	0	1	0	0	1	2	1	53	Uncertain (?upper GI)	0	0	0	0	0	0	0	1	0	0	0	0	1
374	45	0	1	0	0	0	0	1	0	0	0	0	0	0	0	0	0	0	0	0	1	0	1	0	1	0	0	0		6	1	58	Lung	0	1	0	0	0	0	0	0	0	0	0	0	0
375	44	0	1	0	0	0	0	1	0	0	0	0	0	0	0	0	0	0	0	0	1	0	1	0	1	0	1	1		1	0	68	Lung	0	1	0	0	0	0	0	0	0	0	0	0	0
376	61	0	1	0	0	0	0	1	0	0	0	0	0	0	0	0	0	0	0	0	1	0	1	0	1	0	1	1		3	1	64	Mesothelioma	0	0	1	0	0	0	0	0	0	0	0	0	0
377	206	1	4	2	0	2	1	0	0	0	0	0	1	0	0	1	0	0	0	0	1	0	1	0	1	0	1	1		15	1	57	Head/Neck	1	0	0	0	0	0	0	0	0	0	0	0	0
378	293	0	1	1	3	1	1	0	1	0	0	1	0	0	0	0	1	1	1	0	1	0	1	0	1	0	1	1		2	0	71	Lung	0	1	0	0	0	0	0	0	0	0	0	0	0
379	69	0	1	0	0	0	0	1	0	0	0	0	0	0	0	0	0	0	0	0	1	0	1	0	1	0	1	1		2	0	73	Renal	0	0	0	1	0	0	0	0	0	0	1	0	0
380	74	0	1	0	0	0	0	1	0	0	0	0	0	0	0	0	0	0	0	0	1	0	1	0	1	0	1	1		3	1	45	Lung	0	1	0	0	0	0	0	0	0	0	0	0	0
381	54	1	2	1	1	0	1	0	1	1	0	0	0	0	0	0	0	0	0	0	1	0	1	0	1	0	0	0		9	1	74	Lung	0	1	0	0	0	0	0	0	0	0	0	0	0
382	73	0	1	0	0	0	0	1	0	0	0	0	0	0	0	0	0	0	0	0	1	0	1	0	1	0	1	1		1	1	43	Carcinoid	0	0	0	0	0	0	0	0	0	0	0	1	1
383	87	0	1	1	1	0	1	0	1	1	0	0	0	0	0	0	0	0	0	0	1	0	1	0	1	0	1	0		2	1	54	Pancreas	0	0	0	0	0	0	0	0	0	0	0	1	0
384	79	0	1	1	1	0	1	0	1	1	0	0	0	0	0	0	0	0	0	0	1	0	1	0	1	0	0	0		2	1	54	Lung	0	1	0	0	0	0	0	0	0	0	0	0	1
385	38	0	1	0	0	0	0	1	0	0	0	0	0	0	0	0	0	0	0	0	1	0	1	0	1	0	1	1		3	0	52	Lung	0	1	0	0	0	0	0	0	0	0	0	0	0
386	130	0	1	1	1	0	1	0	1	1	0	0	0	0	0	0	0	0	0	0	1	0	1	0	1	0	1	1		2	1	80	Prostate	0	0	0	0	0	1	0	0	0	0	1	0	0
387	130	0	1	1	1	0	1	0	1	1	0	0	0	0	0	0	0	0	0	0	1	0	1	0	1	0	1	1		1	0	65	Bladder	0	0	0	0	1	0	0	0	0	0	1	0	0
388	80	0	1	2	0	2	1	0	0	0	0	0	1	0	1	0	0	0	0	0	1	0	0	1	0	1	0	0	1	4	1	65	Lung	0	1	0	0	0	0	0	0	0	0	0	0	0
389	560	1	2	1	3	1	1	0	1	0	0	1	0	0	0	0	0	0	0	0	1	0	1	0	1	0	1	1		1	1	74	Bladder	0	0	0	0	1	0	0	0	0	0	1	0	0
390	208	0	1	1	2	1	1	0	1	0	1	0	0	0	0	0	0	0	0	0	1	0	1	0	1	0	1	1		5	1	66	Lung	0	1	0	0	0	0	0	0	0	0	0	0	0
391	56	0	1	0	0	0	0	1	0	0	0	0	0	0	0	0	0	0	0	0	1	0	1	0	1	0	1	1		5	0	74	Lung	0	1	0	0	0	0	0	0	0	0	0	0	0
392	134	0	1	1	1	0	1	0	1	1	0	0	0	0	0	0	0	0	0	0	1	0	1	0	1	0	1	1		2	0	70	Bladder	0	0	0	0	1	0	0	0	0	0	1	0	0
393	274	0	1	1	3	1	1	0	1	0	0	1	0	0	0	0	0	0	0	0	1	0	1	0	1	0	0	0		6	1	57	Lung	0	1	0	0	0	0	0	0	0	0	0	0	0
394	108	0	1	0	0	0	0	1	0	0	0	0	0	0	0	0	0	0	0	0	1	0	1	0	1	0	1	1		12	1	86	Head/Neck	1	0	0	0	0	0	0	0	0	0	0	0	0
395	143	1	2	1	3	1	1	0	1	0	0	1	0	0	0	0	0	0	0	0	1	0	1	0	0	1	0	0		4	0	68	Lung	0	1	0	0	0	0	0	0	0	0	0	0	0
396	111	0	1	1	1	0	1	0	1	1	0	0	0	0	0	0	0	0	0	0	1	0	1	0	0	1	0	0		1	1	73	Lung	0	1	0	0	0	0	0	0	0	0	0	0	1
397	59	0	1	0	0	0	0	1	0	0	0	0	0	0	0	0	0	0	0	0	1	0	1	0	1	0	1	0		3	0	82	Lung	0	1	0	0	0	0	0	0	0	0	0	0	0
398	112	0	1	2	0	0	1	0	0	0	0	0	1	1	0	0	0	0	0	0	1	0	1	0	1	0	1	1		34	1	65	Lung	0	1	0	0	0	0	0	0	0	0	0	0	0
399	73	0	1	1	1	0	1	0	1	1	0	0	0	0	0	0	0	0	0	0	1	0	1	0	1	0	0	0		1	1	58	Head/Neck	1	0	0	0	0	0	0	0	0	0	0	0	0
400	119	0	1	1	1	0	1	0	1	1	0	0	0	0	0	0	2	0	1	0	1	0	0	1	0	1	0	0	1	14	1	49	Bladder	0	0	0	0	1	0	0	0	0	0	1	0	0
401	172	0	1	1	1	0	1	0	1	1	0	0	0	0	0	0	0	0	0	0	1	0	1	0	1	0	1	1		11	0	73	Lung	0	1	0	0	0	0	0	0	0	0	0	0	0
402	54	0	1	0	0	0	0	1	0	0	0	0	0	0	0	0	0	0	0	0	1	0	1	0	1	0	0	0		4	1	67	Lung	0	1	0	0	0	0	0	0	0	0	0	0	0
403	55	1	2	0	0	0	0	1	0	0	0	0	0	0	0	0	0	0	0	1	0	1	1	0	1	0	1	1		2	1	62	CLL														0	1	0
404	100	0	1	1	1	0	1	0	1	1	0	0	0	0	0	0	0	0	0	0	1	0	1	0	1	0	0	0		4	1	71	Head/Neck	1	0	0	0	0	0	0	0	0	0	0	0	0
405	319	0	1	1	1	0	1	0	1	1	0	0	0	0	0	0	0	0	0	1	0	1	1	0	1	0	0	0		5	1	72	Myeloma														1	0	0
406	55	0	1	0	0	0	0	1	0	0	0	0	0	0	0	0	0	0	0	0	1	0	1	0	1	0	1	1		1	1	50	Head/Neck	1	0	0	0	0	0	0	0	0	0	0	0	0
407	70	0	1	0	0	0	0	1	0	0	0	0	0	0	0	0	0	0	0	0	1	0	1	0	1	0	0	0		6	0	42	Breast Ca	0	0	0	0	0	0	0	0	1	0	0	0	1
408	116	1	2	1	1	0	1	0	1	1	0	0	0	0	0	0	0	0	0	1	0	1	1	0	0	1	0	0		4	1	64	AML														0	1	0
409	406	0	1	1	3	1	1	0	1	0	0	1	0	0	0	0	0	0	0	0	1	0	1	0	1	0	1	1		9	1	80	Renal	0	0	0	1	0	0	0	0	0	0	1	0	0
410	95	0	1	0	0	0	0	1	0	0	0	0	0	0	0	0	0	0	0	0	1	0	1	0	1	0	1	0		5	0	67	Lung	0	1	0	0	0	0	0	0	0	0	0	0	0
411	127	0	1	1	2	1	1	0	1	0	1	0	0	0	0	0	0	0	0	1	0	1	1	0	1	0	1	1		5	1	72	AML														0	1	0
412	178	0	1	2	0	2	1	0	0	0	0	0	1	0	0	1	2	0	1	0	1	0	0	1	1	0	0	0	1	29	1	72	Lung	0	1	0	0	0	0	0	0	0	0	0	0	0
413	91	0	1	0	0	0	0	1	0	0	0	0	0	0	0	0	0	0	0	0	1	0	1	0	0	1	0	0		2	1	79	Oesoph Ca	0	0	0	0	0	0	0	1	0	0	0	0	0
414	67	1	3	0	0	0	0	1	0	0	0	0	0	0	0	0	0	0	0	0	1	0	1	0	1	0	1	1		2	1	79	MaxFax	1	0	0	0	0	0	0	0	0	0	0	0	0
415	138	0	1	1	3	1	1	0	1	0	0	1	0	0	0	0	1	1	1	1	0	1	1	0	0	1	0	0		16	0	49	ALL														0	1	0
416	319	1	6	1	3	1	1	0	1	0	0	1	0	0	0	0	1	1	1	1	0	1	1	0	1	0	1	1		7	1	56	AML														0	1	0
417	390	0	1	1	3	1	1	0	1	0	0	1	0	0	0	0	0	0	0	1	0	1	1	0	1	0	0	0		3	1	45	T-cell lymphoma														0	0	1
418	224	0	1	1	3	1	1	0	1	0	0	1	0	0	0	0	0	0	0	0	1	0	1	0	1	0	1	1		4	0	63	Lung	0	1	0	0	0	0	0	0	0	0	0	0	1
419	56	0	1	0	0	0	0	1	0	0	0	0	0	0	0	0	0	0	0	0	1	0	1	0	1	0	1	0		1	0	64	Ovarian	0	0	0	0	0	0	0	0	0	1	0	0	1
420	112	0	1	1	2	1	1	0	1	0	1	0	0	0	0	0	0	0	0	0	1	0	0	1	0	1	0	0		2	1	57	Undiff malignancy	0	0	0	0	0	0	0	0	0	0	0	1	1
421	63	0	1	0	0	0	0	1	0	0	0	0	0	0	0	0	0	0	0	0	1	0	1	0	0	1	0	0		4	1	51	Oesophagus	0	0	0	0	0	0	0	1	0	0	0	0	1
422	94	0	1	0	0	0	0	1	0	0	0	0	0	0	0	0	0	0	0	0	1	0	1	0	1	0	1	1		1	1	55	Renal Ca	0	0	0	1	0	0	0	0	0	0	1	0	0
423	87	0	1	0	0	0	0	1	0	0	0	0	0	0	0	0	0	0	0	0	1	0	1	0	1	0	0	0		5	1	84	Head/Neck	1	0	0	0	0	0	0	0	0	0	0	0	0
424	46	1	2	0	0	0	0	1	0	0	0	0	0	0	0	0	0	0	0	1	0	1	1	0	1	0	1	1		2	0	62	CLL														0	1	0
425	43	0	1	0	0	0	0	1	0	0	0	0	0	0	0	0	0	0	0	0	1	0	1	0	0	1	0	0		2	1	65	NSCLC	0	1	0	0	0	0	0	0	0	0	0	0	0
426	90	0	1	0	0	0	0	1	0	0	0	0	0	0	0	0	0	0	0	0	1	0	1	0	1	0	1	1		1	1	70	Colorectal	0	0	0	0	0	0	1	0	0	0	0	0	1
427	105	0	1	0	0	0	0	1	0	0	0	0	0	0	0	0	0	0	0	0	1	0	1	0	1	0	0	0		2	1	71	Oesoph Ca	0	0	0	0	0	0	0	1	0	0	0	0	0
428	57	0	1	0	0	0	0	1	0	0	0	0	0	0	0	0	0	0	0	0	1	0	0	1	0	1	0	0		4	1	68	Lung Ca	0	1	0	0	0	0	0	0	0	0	0	0	0
429	61	0	1	1	3	1	1	0	1	0	0	1	0	0	0	0	0	0	0	0	1	0	0	1	0	1	0	0	1	3	0	48	Cervix	0	0	0	0	0	0	0	0	0	0	0	1	1
430	69	0	1	0	0	0	0	1	0	0	0	0	0	0	0	0	0	0	0	1	0	1	1	0	0	1	0	0		2	1	56	Leukaemia														0	1	0
[truncated: 15 more columns]
